# Supplementary material for: Impact of baseline risk of death or hospitalization on effectiveness of revascularization in patients with ischaemic left ventricular dysfunction—a prespecified analysis of REVIVED-BCIS2
Source: Eur Heart J Qual Care Clin Outcomes. 2025 Sep 16;11(8):1440–7. doi: 10.1093/ehjqcco/qcaf108 (PMC12714387; doi:10.1093/ehjqcco/qcaf108)
Supplement: qcaf108_Supplementary_Data [file qcaf108_supplementary_data.zip]

Archive with 4 entries (4 files):
- Supplementary file 1.1 - README_REVIVED_calculator.pdf
- Supplementary file 1.2 - Calculator_REVIVED_withmacro.xlsm
- Supplementary file 1.3 - Calculator_REVIVED_withoutmacro.xlsx
- supplementary_prediction_revived_v.2.4_28.6.25.pdf
