# Supplementary material for: Impact of baseline risk of death or hospitalization on effectiveness of revascularization in patients with ischaemic left ventricular dysfunction—a prespecified analysis of REVIVED-BCIS2
Source: Eur Heart J Qual Care Clin Outcomes. 2025 Sep 16;11(8):1440–7. doi: 10.1093/ehjqcco/qcaf108 (PMC12714387; doi:10.1093/ehjqcco/qcaf108)
Supplement: qcaf108_Supplementary_Data [file qcaf108_supplementary_data.zip › Supplementary file 1.2 - Calculator_REVIVED_withmacro.xlsm]

## Sheet: Ark1
	REVIVED-BCIS2 prediction tool
	This tool predicts probability of all-cause death or hospitalisation due to heart failure.
		Age								0		0
		BCIS Jeopardy score								0		-1
		Left ventricular EF (in %)								0		0
		Heart rate (beats/minute)								0		0
		Peripheral vascular disease								0		0
		New York Heart Association Classification								0		0
		Admission due to heart failure within past two years								0		0
		NT-proBNP (in ng/L)								0		#NUM!
		Haemoglobin A1c (in mmol/mol)								0		0
		Creatinine (in µmol/L)								0		#NUM!
		Loop or thiazide diuretics use								0		0
		Beta-blocker use								0		0
		Total risk score					#NUM!
		Predicted 2-year probability (in percent)					#NUM!
		Predicted 4-year probability (in percent)					#NUM!
		Predicted 6-year probability (in percent)					#NUM!
